# Supplementary material for: Miconia papillosperma (Melastomataceae, Miconieae): a new species from Amazonas, Brazil
Source: PhytoKeys. 2016 May 13;(63):31–40. doi: 10.3897/phytokeys.63.7368 (PMC4956926; doi:10.3897/phytokeys.63.7368)
Supplement: XML Treatment for Miconia papillosperma [file phytokeys.63.7368-treatment1.xml]

<!DOCTYPE tp:taxon-treatment
  PUBLIC "-//TaxonX//DTD Taxonomic Treatment Publishing DTD v0 20100105//EN" "tax-treatment-NSO.dtd">
<tp:taxon-treatment xmlns:tp="http://www.plazi.org/taxpub"><tp:treatment-meta><kwd-group><label>Taxon classification</label><kwd><named-content content-type="kingdom">Plantae</named-content></kwd><kwd><named-content content-type="order">Myrtales</named-content></kwd><kwd><named-content content-type="family">Melastomataceae</named-content></kwd></kwd-group><mixed-citation publication-type="journal"><person-group><name><surname>Michelangeli</surname><given-names>Fabián A.</given-names></name><name><surname>Goldenberg</surname><given-names>Renato</given-names></name></person-group><article-title><italic><tp:taxon-name><tp:taxon-name-part taxon-name-part-type="genus">Miconia</tp:taxon-name-part> <tp:taxon-name-part taxon-name-part-type="species">papillosperma</tp:taxon-name-part></tp:taxon-name></italic> (<tp:taxon-name><tp:taxon-name-part taxon-name-part-type="family">Melastomataceae</tp:taxon-name-part></tp:taxon-name>, <tp:taxon-name><tp:taxon-name-part taxon-name-part-type="tribe">Miconieae</tp:taxon-name-part></tp:taxon-name>): a new species from Amazonas, Brazil</article-title><source>PhytoKeys</source><day>13</day><month>5</month><year>2016</year><volume>2016</volume><issue>63</issue><fpage>31</fpage><lpage>40</lpage><pub-id pub-id-type="doi">10.3897/phytokeys.63.7368</pub-id></mixed-citation></tp:treatment-meta><tp:nomenclature><tp:taxon-name>
            <tp:taxon-name-part taxon-name-part-type="genus">Miconia</tp:taxon-name-part>
            <tp:taxon-name-part taxon-name-part-type="species">papillosperma</tp:taxon-name-part>
            <object-id xmlns:xlink="http://www.w3.org/1999/xlink" content-type="ipni" xlink:type="simple">urn:lsid:ipni.org:names:77154669-1</object-id>
          </tp:taxon-name><tp:taxon-authority>R. Goldenb. &amp; Michelang.</tp:taxon-authority><tp:taxon-status xmlns:xlink="http://www.w3.org/1999/xlink" xlink:type="simple">sp. nov.</tp:taxon-status><xref ref-type="fig" rid="F1">Figs 1</xref><xref ref-type="fig" rid="F2">, 2</xref></tp:nomenclature><tp:treatment-sec sec-type="diagnosis"><title>Diagnosis.</title><p>A shrubby species of berry-fruited <tp:taxon-name><tp:taxon-name-part taxon-name-part-type="family">Melastomataceae</tp:taxon-name-part></tp:taxon-name> characterized by elliptic-lanceolate leaves with the only pair of secondary veins running close to the margin, and with abundant simple, red trichomes. It differs from morphologically similar species of <italic><tp:taxon-name><tp:taxon-name-part taxon-name-part-type="genus">Clidemia</tp:taxon-name-part></tp:taxon-name></italic> by the inflorescences that are terminal, and of <italic><tp:taxon-name><tp:taxon-name-part taxon-name-part-type="genus">Leandra</tp:taxon-name-part></tp:taxon-name></italic> Raddi by the flowers with rounded petals. It differs from morphologically similar species of <italic><tp:taxon-name><tp:taxon-name-part taxon-name-part-type="genus">Tococa</tp:taxon-name-part></tp:taxon-name></italic> by the lack of ant domatia and the seeds with the testa cells puzzle or S-shaped. It differs from all other Amazonian <italic><tp:taxon-name><tp:taxon-name-part taxon-name-part-type="genus">Miconia</tp:taxon-name-part></tp:taxon-name></italic> by the seeds with a papillose testa.</p></tp:treatment-sec><tp:treatment-sec sec-type="material"><title>Type.</title><p>BRAZIL. Amazonas: Manaus–Caracaraí Road km 140, <named-content xmlns:xlink="http://www.w3.org/1999/xlink" content-type="dwc:verbatimCoordinates" xlink:type="simple"><named-content content-type="geo-json" specific-use="{&#34;type&#34;:&#34;Point&#34;,&#34;coordinates&#34;:[-60.145833,-1.8015]}" xlink:type="simple">1°48.09'S, 60°8.75'W</named-content></named-content>, 27 Sep 1973, <italic>C.C. Berg, F.A. Bisby, W.C. Steward, J.F. Ramos P18175</italic> (holotype <named-content xmlns:xlink="http://www.w3.org/1999/xlink" content-type="dwc:institutional_code" xlink:type="simple">INPA</named-content>; isotypes: K-000969284, MO-1726377, NY-01289602).</p></tp:treatment-sec><tp:treatment-sec sec-type="description"><title>Description.</title><p>Shrubs 0.4–2 m. Young branches, petioles, primary, secondary and tertiary veins on abaxial leaf surface, adaxial leaf surface, hypanthium and calyx (for the latter two, see below) moderately to densely covered with red trichomes 1.5–5 mm long, filiform, unbranched, erect but sometimes with a curved apex (mostly on the leaves), sometimes gland-tipped (mostly on inflorescences and hypanthia, but sometimes on the leaves and branches too); upper portions of young branches and inflorescences, more precisely above the insertion of leaves/bracts usually with dense tufts of trichomes smaller and slenderer than the ones elsewhere on the plant, these trichomes 0.4–0.8 mm long; throughout the plant there are also sparse, short, reddish glandular projections, up to 0.1 mm long, elongate. Leaves opposite, equal to subequal in each pair, lacking ant-domatia; petioles 6–15 mm long; blades 3.8–13 × 1.5-4 cm, elliptic-lanceolate to elliptic, base narrowly rounded or broadly acute, apex acute to shortly acuminate (up to 3.5 mm long), margins hyaline, denticulate to crenulate, ciliate; nerves 3, basal, the outer pair 2.5–5 mm from the margin, (the marginal veins sometimes confluent at the base, i.e., joining the secondary veins instead of the primary), the axils of the secondary sometimes related with a deepened abaxial surface, suggesting mite domatia (but lacking membranes), the tertiaries more or less evenly spaced every 2.5–5 mm, the quaternaries very faint, nerves moderate to strongly impressed on adaxial surface, strongly prominent on abaxial surface. Inflorescences apical or seldom with an additional pair of inflorescences at the axils of the second leaf pair, 1.5–2.5 cm long (up to 3.5 cm long when fruiting), peduncled dichasia or short panicles with up <!--PageBreak--><!--PageBreak-->to 2 (–3) pairs of paraclades, these simple or with compound dichasia. Bracts and bracteoles early caducous, 0.8–1.3 mm long, subulate, the margins with minute glands as described above, ending on a terminal trichome, usually glandular, 1.2–1.8 mm long. Pedicel 0.6–0.9 mm long. Hypanthium 3.1–4 × 3.2–3.7 mm, campanulate, terete (not costate), outside moderately (the surface of the hypanthium is visible) covered with glandular trichomes 2–3 mm long, erect or slightly curved, and also sparsely covered with the glandular projections described above, inside glabrous, torus glabrous. Calyx persistent, with the same indumentum as the hypanthium; tube 1.4 mm long; sepals 1.9–2.1 mm long, broadly triangular, apex rounded or obtuse, margins ciliolate; outer teeth 0.9–1.6 mm long, shortly subulate, slightly to clearly longer than the sepals. Petals white or pink, 6.1–7.6 × 4.3–5.5 mm, obovate, apex rounded to emarginate, margins dentate, and glabrous, except for one or two trichomes 0.5–0.9 mm long, glandular, erect, near the apex. Stamens 10, isomorphic, white; filaments 4.8–5.1 mm long, glabrous; connective not prolonged below the thecae, dorsally arcuate, with a minute dorsal tooth 0.1–0.2 mm long, acute; thecae slightly (0.1–0.2 mm) projected below the filament insertion, 3.9–4.5 mm long, slightly ventrally curved at the apex, this emarginate, pore apical. Ovary 2–3–locular, 2.7–3 mm long, ca. 1/3 inferior, conical, smooth (not costate), glabrous but with a crown of trichomes 1.2–1.6 mm long, erect, glandular; style 5.9–6.5 mm long, curved at the apex, glabrous, stigma 0.5–0.6 mm diam., truncate. Fruits 8–9.3 × 6–7 mm, vinose, urceolate. Seeds 1.3–1.4 × 0.9–1 × 0.7–0.8 mm, raphe ellipsoid, convex, hemi-ovoid in lateral view; testa papillose, the anticlinal walls puzzle or S-shaped.</p><fig id="F1" position="float" orientation="portrait"><label>Figure 1.</label><caption><p>
          <italic><tp:taxon-name><tp:taxon-name-part taxon-name-part-type="genus">Miconia</tp:taxon-name-part> <tp:taxon-name-part taxon-name-part-type="species">papillosperma</tp:taxon-name-part></tp:taxon-name></italic>. <bold>A</bold> Flowering branch <bold>B</bold> Detail of inflorescence <bold>C</bold> Petal, ventral view <bold>D</bold> Flower at anthesis <bold>E</bold> Longitudinal section of the flower showing hypanthia and ovary with details of an exterior calyx tooth and cross section of the ovary <bold>F</bold> Detail of the apex of the ovary <bold>G</bold> Stamens in dorsal, ventral and lateral view <bold>H</bold> Fruiting branch <bold>I</bold> Mature fruit in whole view and longitudinal section <bold>J</bold> Seeds in lateral and testa view. (<bold>A–G</bold> drawn from the NY isotype <bold>H–J</bold> from <italic>Zaruchi 2564</italic>, NY).</p></caption><graphic xmlns:xlink="http://www.w3.org/1999/xlink" xlink:href="phytokeys-063-031-g001.jpg" position="float" orientation="portrait" xlink:type="simple" id="oo_88623.jpg"/></fig><fig id="F2" position="float" orientation="portrait"><label>Figure 2.</label><caption><p>Scanning electron microphotograph of the seeds of <italic><tp:taxon-name><tp:taxon-name-part taxon-name-part-type="genus">Miconia</tp:taxon-name-part> <tp:taxon-name-part taxon-name-part-type="species">papillosperma</tp:taxon-name-part></tp:taxon-name></italic>. <bold>A</bold> Whole seed <bold>B</bold> Detail of the papillose surface of the testa (from <italic>Rocha 799</italic>, NY).</p></caption><graphic xmlns:xlink="http://www.w3.org/1999/xlink" xlink:href="phytokeys-063-031-g002.jpg" position="float" orientation="portrait" xlink:type="simple" id="oo_88624.jpg"/></fig></tp:treatment-sec><tp:treatment-sec sec-type="distribution"><title>Distribution and ecology.</title><p>All specimens were collected along a 25 km stretch along the road between Manaus and Caracaraí (BR-174, from km 115 to km 140, north of Manaus), or in the vicinity of the city of Presidente Figueiredo, just outside the “Reserva Biológica do Uatumã”, about 75 km E (by air) of BR-174 . The plants grew on white-sand soil, associated to open vegetation locally recognized as “campina” (Fig. <xref ref-type="fig" rid="F3">3</xref>).</p><fig id="F3" position="float" orientation="portrait"><label>Figure 3.</label><caption><p>Geographic distribution of <italic><tp:taxon-name><tp:taxon-name-part taxon-name-part-type="genus">Miconia</tp:taxon-name-part> <tp:taxon-name-part taxon-name-part-type="species">papillosperma</tp:taxon-name-part></tp:taxon-name></italic> (Amazonas, Brazil).</p></caption><graphic xmlns:xlink="http://www.w3.org/1999/xlink" xlink:href="phytokeys-063-031-g003.jpg" position="float" orientation="portrait" xlink:type="simple" id="oo_88625.jpg"/></fig></tp:treatment-sec><tp:treatment-sec sec-type="Phenology"><title>Phenology.</title><p>Collected with flowers and fruits from March to October.</p></tp:treatment-sec><tp:treatment-sec sec-type="etymology"><title>Etymology.</title><p>The name reflects the unusual character of this species of having seeds with a papillose testa.</p></tp:treatment-sec><tp:treatment-sec sec-type="Conservation status"><title>Conservation status.</title><p>The <abbrev xmlns:xlink="http://www.w3.org/1999/xlink" xlink:type="simple"><def><p>extent of occurrence </p></def>(EOO)</abbrev> that includes both sets of localities is 768 km<sup>2</sup> (Fig. <xref ref-type="fig" rid="F3">3</xref>). Even though some of the collections come from areas near the “Reserva Biológica do Uatumã” (a conservation unit kept by the Brazilian government), none have been made inside it. These are all areas near roads and with active low scale farming and logging. Following IUCN guidelines (<xref ref-type="bibr" rid="B12">IUCN 2012</xref>; <xref ref-type="bibr" rid="B13">IUCN Standards and Petitions Subcommittee 2014</xref>), we recommend that this species is categorized as endangered.</p><p>In the last five years at least six other <tp:taxon-name><tp:taxon-name-part taxon-name-part-type="family">Melastomataceae</tp:taxon-name-part></tp:taxon-name> have been described from Amazonia (<xref ref-type="bibr" rid="B7">Goldenberg et al. 2011</xref>; <xref ref-type="bibr" rid="B8">Goldenberg and Meirelles 2011</xref>; <xref ref-type="bibr" rid="B23">Meirelles et al. 2015</xref>; <xref ref-type="bibr" rid="B24">Meirelles and Goldenberg 2014</xref>; <xref ref-type="bibr" rid="B27">Michelangeli 2014</xref>; <xref ref-type="bibr" rid="B28">Michelangeli and Goldenberg 2014</xref>). All but one of these species have very restricted distributions, underscoring that because our knowledge of plant diversity in Amazonia is still based mostly on a <!--PageBreak-->few well sampled localities, we still have a long way to go before we have a complete knowledge of the biodiversity of this region.</p></tp:treatment-sec><tp:treatment-sec sec-type="material"><title>Additional specimens examined.</title><p>
            <bold>Brazil. Amazonas</bold>: Estrada Manaus–Caracaraí km 130, <named-content xmlns:xlink="http://www.w3.org/1999/xlink" content-type="dwc:verbatimCoordinates" xlink:type="simple"><named-content content-type="geo-json" specific-use="{&#34;type&#34;:&#34;Point&#34;,&#34;coordinates&#34;:[-60.086,-1.8595]}" xlink:type="simple">1°51.57'S, 60°05.16'W</named-content></named-content>, 10 May 1973, <italic>B.W. Nelson et al. P21084</italic> (<named-content xmlns:xlink="http://www.w3.org/1999/xlink" content-type="dwc:institutional_code" xlink:type="simple">INPA</named-content>, MO, NY); Estrada Manaus–Caracaraí km 130, 25 May 1974, <!--PageBreak--><italic>W.A. Rodrigues et al. 9282</italic> (<named-content xmlns:xlink="http://www.w3.org/1999/xlink" content-type="dwc:institutional_code" xlink:type="simple">INPA</named-content>, UPCB); Estrada Manaus–Caracaraí km 130, 8 Aug 1974, <italic>Artur (Loureiro) et al. s.n.</italic> (<named-content xmlns:xlink="http://www.w3.org/1999/xlink" content-type="dwc:institutional_code" xlink:type="simple">INPA</named-content> 43832); Estrada Manaus–Caracaraí km 115, 22 Sep 1977, <italic>W.A. Rodrigues &amp; M. Silva 9794</italic> (<named-content xmlns:xlink="http://www.w3.org/1999/xlink" content-type="dwc:institutional_code" xlink:type="simple">INPA</named-content>); Manaus–Caracaraí Road km 115, <named-content xmlns:xlink="http://www.w3.org/1999/xlink" content-type="dwc:verbatimCoordinates" xlink:type="simple"><named-content content-type="geo-json" specific-use="{&#34;type&#34;:&#34;Point&#34;,&#34;coordinates&#34;:[-60.029167,-1.981]}" xlink:type="simple">1°58.86'S, 60°01.75'W</named-content></named-content>, 14 Sep 1979, <italic>J.L. Zarucchi et al. 2564</italic> (<named-content xmlns:xlink="http://www.w3.org/1999/xlink" content-type="dwc:institutional_code" xlink:type="simple">INPA</named-content>, NY, MO); Presidente Figueiredo, estrada Manaus–Caracaraí km 115, 9 Aug 1983, <italic>C.A. Cid 4284</italic> (<named-content xmlns:xlink="http://www.w3.org/1999/xlink" content-type="dwc:institutional_code" xlink:type="simple">INPA</named-content>, K, NY, RB); Presidente Figueiredo, Campina das Pedras, ubicada en el Km 115 de la Rodovia BR-174 (Manaus–Caracaraí), en el lado oriental del Igarapé das Lajes, 29 Jun 985, <italic>O. Huber 10665</italic> (<named-content xmlns:xlink="http://www.w3.org/1999/xlink" content-type="dwc:institutional_code" xlink:type="simple">INPA</named-content>, NY, SP); Presidente Figueiredo, Rebio Uatumã, Entorno, Estrada da Morena, ca. 40 km de Balbina, 21 Mar 2007, <italic>J.G. Carvalho-Sobrinho 1439</italic> (<named-content xmlns:xlink="http://www.w3.org/1999/xlink" content-type="dwc:institutional_code" xlink:type="simple">INPA</named-content>, UPCB). Presidente Figueiredo, Rebio Uatumã, Entorno, Estrada assentamento, Ramal da Morena, 17 May 2007, <italic>C.E. Zartman 7009</italic> (<named-content xmlns:xlink="http://www.w3.org/1999/xlink" content-type="dwc:institutional_code" xlink:type="simple">INPA</named-content>, UPCB); Presidente Figueiredo, Rebio Uatumã, Entorno, Estrada Balbina – Ramal da Morena, <named-content xmlns:xlink="http://www.w3.org/1999/xlink" content-type="dwc:verbatimCoordinates" xlink:type="simple"><named-content content-type="geo-json" specific-use="{&#34;type&#34;:&#34;Point&#34;,&#34;coordinates&#34;:[-59.353667,-2.081333]}" xlink:type="simple">2°4.88'S, 59°21.22'W</named-content></named-content>, 26 Jul 2007, <italic>J.E.L.S. Ribeiro 2863</italic> (<named-content xmlns:xlink="http://www.w3.org/1999/xlink" content-type="dwc:institutional_code" xlink:type="simple">INPA</named-content>, UPCB); Presidente Figueiredo, Cachoeira da Iracema, trilha da Cachoeira as margens do riacho, <named-content xmlns:xlink="http://www.w3.org/1999/xlink" content-type="dwc:verbatimCoordinates" xlink:type="simple"><named-content content-type="geo-json" specific-use="{&#34;type&#34;:&#34;Point&#34;,&#34;coordinates&#34;:[-60.058667,-1.988833]}" xlink:type="simple">1°59.33'S, 60°03.52'W</named-content></named-content>, 10 Oct 2012, <italic>M.J.R. Rocha et al. 799</italic> (BHCB, NY).</p></tp:treatment-sec><tp:treatment-sec sec-type="Morphological comments"><title>Morphological comments.</title><p>
            <italic><tp:taxon-name><tp:taxon-name-part taxon-name-part-type="genus">Miconia</tp:taxon-name-part> <tp:taxon-name-part taxon-name-part-type="species">papillosperma</tp:taxon-name-part></tp:taxon-name></italic> is a very distinctive species that really does not closely resemble any other species of <tp:taxon-name><tp:taxon-name-part taxon-name-part-type="tribe">Miconieae</tp:taxon-name-part></tp:taxon-name> known to us. Most of the specimens are in fruit and this is presumably why it remained undescribed until now. The elliptic-lanceolate to elliptic leaves with the only pair of secondaries very close to the margin resembles some species of <italic><tp:taxon-name><tp:taxon-name-part taxon-name-part-type="genus">Macairea</tp:taxon-name-part></tp:taxon-name></italic> DC., an unrelated group with capsular fruits in the Marcetia clade (see Michelangeli 2013), but the leaf surface and indument are different. The shrubby habit and abundant red trichomes on the leaves and young stems resemble some species of <italic><tp:taxon-name><tp:taxon-name-part taxon-name-part-type="genus">Clidemia</tp:taxon-name-part></tp:taxon-name></italic>, <italic><tp:taxon-name><tp:taxon-name-part taxon-name-part-type="genus">Leandra</tp:taxon-name-part></tp:taxon-name></italic>, and <italic><tp:taxon-name><tp:taxon-name-part taxon-name-part-type="genus">Miconia</tp:taxon-name-part></tp:taxon-name></italic>, but no other species in these genera has the leaves of <italic><tp:taxon-name><tp:taxon-name-part taxon-name-part-type="genus">Miconia</tp:taxon-name-part> <tp:taxon-name-part taxon-name-part-type="species">papillosperma</tp:taxon-name-part></tp:taxon-name></italic>. <italic><tp:taxon-name><tp:taxon-name-part taxon-name-part-type="genus">Tococa</tp:taxon-name-part> <tp:taxon-name-part taxon-name-part-type="species">rotundifolia</tp:taxon-name-part></tp:taxon-name></italic> (Triana) Wurdack and <italic><tp:taxon-name><tp:taxon-name-part taxon-name-part-type="genus">Tococa</tp:taxon-name-part> <tp:taxon-name-part taxon-name-part-type="species">hirta</tp:taxon-name-part></tp:taxon-name></italic> O’Berg ex Triana also have similar reddish trichomes, but in both species at least one of the leaves of each pair has ant domatia and the venation pattern is quite different, with the secondaries running near halfway between the primary vein and the margin and not towards the margins of the lamina (<xref ref-type="bibr" rid="B26">Michelangeli 2005</xref>). The flowers of <italic><tp:taxon-name><tp:taxon-name-part taxon-name-part-type="genus">Tococa</tp:taxon-name-part> <tp:taxon-name-part taxon-name-part-type="species">rotundifolia</tp:taxon-name-part></tp:taxon-name></italic>, with a winged hypanthium, can’t be confused with those of <italic><tp:taxon-name><tp:taxon-name-part taxon-name-part-type="genus">Miconia</tp:taxon-name-part> <tp:taxon-name-part taxon-name-part-type="species">papillosperma</tp:taxon-name-part></tp:taxon-name></italic>. However, the broad conical hypanthium with a calyx with subulate outer teeth, the anthers with a dorsal connective blunt tooth, and the ovary with a corona of glandular trichomes at the apex, does resemble other species of <italic><tp:taxon-name><tp:taxon-name-part taxon-name-part-type="genus">Tococa</tp:taxon-name-part></tp:taxon-name></italic>, most notably <italic><tp:taxon-name><tp:taxon-name-part taxon-name-part-type="genus">Tococa</tp:taxon-name-part> <tp:taxon-name-part taxon-name-part-type="species">ciliata</tp:taxon-name-part></tp:taxon-name></italic> Triana and <italic><tp:taxon-name><tp:taxon-name-part taxon-name-part-type="genus">Tococa</tp:taxon-name-part> <tp:taxon-name-part taxon-name-part-type="species">hirta</tp:taxon-name-part></tp:taxon-name></italic> (<xref ref-type="bibr" rid="B26">Michelangeli 2005</xref>). However, the seeds of all species of <italic><tp:taxon-name><tp:taxon-name-part taxon-name-part-type="genus">Tococa</tp:taxon-name-part></tp:taxon-name></italic> sensu stricto have the testa cells with straight walls (<xref ref-type="bibr" rid="B25">Michelangeli 2000</xref>; <xref ref-type="bibr" rid="B26">2005</xref>), while the testa cells in <italic><tp:taxon-name><tp:taxon-name-part taxon-name-part-type="genus">Miconia</tp:taxon-name-part> <tp:taxon-name-part taxon-name-part-type="species">papillosperma</tp:taxon-name-part></tp:taxon-name></italic> have clearly puzzle or S-shaped walls. In summary, we think that the best placement for this new species is within <italic><tp:taxon-name><tp:taxon-name-part taxon-name-part-type="genus">Miconia</tp:taxon-name-part></tp:taxon-name></italic> given its terminal inflorescence with flowers with rounded petals.</p><p>It should be noted that the seeds of <italic><tp:taxon-name><tp:taxon-name-part taxon-name-part-type="genus">Miconia</tp:taxon-name-part> <tp:taxon-name-part taxon-name-part-type="species">papillosperma</tp:taxon-name-part></tp:taxon-name></italic> are unique within the tribe. To date the seeds of more than 500 species of the close to 2000 <tp:taxon-name><tp:taxon-name-part taxon-name-part-type="tribe">Miconieae</tp:taxon-name-part></tp:taxon-name> have been imaged and studied and none of them have papillose testa (<xref ref-type="bibr" rid="B10">Groenendijk et al. 1996</xref>; <xref ref-type="bibr" rid="B25">Michelangeli 2000</xref>; Martin and Michelangeli 2008; <xref ref-type="bibr" rid="B33">Ocampo and Almeda 2013</xref>; <xref ref-type="bibr" rid="B34">Ocampo et al. 2014</xref>). Many species in different genera do have testas with convex or tuberculate cells, but these are not extended to form papillae. There is a clade within <!--PageBreak--><italic><tp:taxon-name><tp:taxon-name-part taxon-name-part-type="genus">Tococa</tp:taxon-name-part></tp:taxon-name></italic> that has trichomes on the seeds, but these are morphologically different from the papillae of <italic><tp:taxon-name><tp:taxon-name-part taxon-name-part-type="genus">Miconia</tp:taxon-name-part> <tp:taxon-name-part taxon-name-part-type="species">papillosperma</tp:taxon-name-part></tp:taxon-name></italic>, and they are on the raphe and not on the testa. The ecological and taxonomic significance of these papillae should be investigated further.</p></tp:treatment-sec><ref-list><ref id="B12"><mixed-citation xmlns:xlink="http://www.w3.org/1999/xlink" xlink:type="simple">
          <institution xlink:type="simple">IUCN</institution> (<year>2012</year>) <source>IUCN Red List Categories and Criteria: Version 3.1</source>. <edition>Second edition</edition>. <publisher-name>IUCN</publisher-name>, <publisher-loc>Gland, Switzerland</publisher-loc> and <publisher-loc>Cambridge, UK</publisher-loc>, <size units="page">iv + 32 pp</size>.</mixed-citation></ref><ref id="B13"><mixed-citation xmlns:xlink="http://www.w3.org/1999/xlink" xlink:type="simple">
          <institution xlink:type="simple">IUCN Standards and Petitions Subcommittee</institution> (<year>2014</year>) <source>Guidelines for Using the IUCN Red List Categories and Criteria. Version 11</source>. Prepared by the <publisher-name>Standards and Petitions Subcommitee</publisher-name>. <ext-link xlink:type="simple" ext-link-type="uri" xlink:href="http://www.iucnredlist.org/documents/RedListGuidelines.pdf">http://www.iucnredlist.org/documents/RedListGuidelines.pdf</ext-link></mixed-citation></ref><ref id="B7"><mixed-citation xmlns:xlink="http://www.w3.org/1999/xlink" xlink:type="simple">
          <person-group><name name-style="western"><surname>Goldenberg</surname><given-names>R</given-names></name><name name-style="western"><surname>Caddah</surname><given-names>MK</given-names></name><name name-style="western"><surname>Michelangeli</surname><given-names>FA</given-names></name></person-group> (<year>2011</year>) <article-title>A new species of <italic><tp:taxon-name><tp:taxon-name-part taxon-name-part-type="genus">Miconia</tp:taxon-name-part></tp:taxon-name></italic> (<tp:taxon-name><tp:taxon-name-part taxon-name-part-type="family">Melastomataceae</tp:taxon-name-part></tp:taxon-name>) from Amazonas, Brazil.</article-title> <source>Brittonia</source> <volume>63</volume>: <fpage>245</fpage>–<lpage>249</lpage>. doi: <ext-link xlink:type="simple" ext-link-type="doi" xlink:href="10.1007/s12228-010-9157-x">10.1007/s12228-010-9157-x</ext-link></mixed-citation></ref><ref id="B8"><mixed-citation xmlns:xlink="http://www.w3.org/1999/xlink" xlink:type="simple">
          <person-group><name name-style="western"><surname>Goldenberg</surname><given-names>R</given-names></name><name name-style="western"><surname>Meirelles</surname><given-names>J</given-names></name></person-group> (<year>2011</year>) <article-title>A New Species of <italic><tp:taxon-name><tp:taxon-name-part taxon-name-part-type="genus">Graffenrieda</tp:taxon-name-part></tp:taxon-name></italic> (<tp:taxon-name><tp:taxon-name-part taxon-name-part-type="tribe">Merianieae</tp:taxon-name-part></tp:taxon-name>, <tp:taxon-name><tp:taxon-name-part taxon-name-part-type="family">Melastomataceae</tp:taxon-name-part></tp:taxon-name>) with a calyptrate calyx.</article-title> <source>Systematic Botany</source> <volume>36</volume>: <fpage>119</fpage>–<lpage>123</lpage>. doi: <ext-link xlink:type="simple" ext-link-type="doi" xlink:href="10.1600/036364411X553199">10.1600/036364411X553199</ext-link></mixed-citation></ref><ref id="B23"><mixed-citation xmlns:xlink="http://www.w3.org/1999/xlink" xlink:type="simple">
          <person-group><name name-style="western"><surname>Meirelles</surname><given-names>J</given-names></name><name name-style="western"><surname>Caddah</surname><given-names>MK</given-names></name><name name-style="western"><surname>Goldenberg</surname><given-names>R</given-names></name></person-group> (<year>2015</year>) <article-title><italic><tp:taxon-name><tp:taxon-name-part taxon-name-part-type="genus">Miconia</tp:taxon-name-part> <tp:taxon-name-part taxon-name-part-type="species">macuxi</tp:taxon-name-part></tp:taxon-name></italic> (<tp:taxon-name><tp:taxon-name-part taxon-name-part-type="tribe">Miconieae</tp:taxon-name-part></tp:taxon-name>, <tp:taxon-name><tp:taxon-name-part taxon-name-part-type="family">Melastomataceae</tp:taxon-name-part></tp:taxon-name>): a new species from the Amazonian white sand vegetation.</article-title> <source>Phytotaxa</source> <volume>220</volume>: <fpage>54</fpage>–<lpage>60</lpage>. doi: <ext-link xlink:type="simple" ext-link-type="doi" xlink:href="10.11646/phytotaxa.220.1.4">10.11646/phytotaxa.220.1.4</ext-link></mixed-citation></ref><ref id="B24"><mixed-citation xmlns:xlink="http://www.w3.org/1999/xlink" xlink:type="simple">
          <person-group><name name-style="western"><surname>Meirelles</surname><given-names>J</given-names></name><name name-style="western"><surname>Goldenberg</surname><given-names>R</given-names></name></person-group> (<year>2014</year>) <article-title>A new species of <italic><tp:taxon-name><tp:taxon-name-part taxon-name-part-type="genus">Miconia</tp:taxon-name-part></tp:taxon-name></italic> (<tp:taxon-name><tp:taxon-name-part taxon-name-part-type="tribe">Miconieae</tp:taxon-name-part></tp:taxon-name>, <tp:taxon-name><tp:taxon-name-part taxon-name-part-type="family">Melastomataceae</tp:taxon-name-part></tp:taxon-name>) from the Brazilian Amazon.</article-title> <source>Phytotaxa</source> <volume>173</volume>: <fpage>278</fpage>–<lpage>284</lpage>. doi: <ext-link xlink:type="simple" ext-link-type="doi" xlink:href="10.11646/phytotaxa.173.4.2">10.11646/phytotaxa.173.4.2</ext-link></mixed-citation></ref><ref id="B27"><mixed-citation xmlns:xlink="http://www.w3.org/1999/xlink" xlink:type="simple">
          <person-group><name name-style="western"><surname>Michelangeli</surname><given-names>FA</given-names></name></person-group> (<year>2014</year>) <article-title>Taxonomic notes on myrmecophilous <tp:taxon-name><tp:taxon-name-part taxon-name-part-type="family">Melastomataceae</tp:taxon-name-part></tp:taxon-name>: a new species, two new synonyms, and an old species reconsidered.</article-title> <source>Brittonia</source> <volume>66</volume>: <fpage>82</fpage>–<lpage>88</lpage>. doi: <ext-link xlink:type="simple" ext-link-type="doi" xlink:href="10.1007/s12228-013-9317-x">10.1007/s12228-013-9317-x</ext-link></mixed-citation></ref><ref id="B28"><mixed-citation xmlns:xlink="http://www.w3.org/1999/xlink" xlink:type="simple">
          <person-group><name name-style="western"><surname>Michelangeli</surname><given-names>FA</given-names></name><name name-style="western"><surname>Goldenberg</surname><given-names>R</given-names></name></person-group> (<year>2014</year>) <article-title>A new species of <italic><tp:taxon-name><tp:taxon-name-part taxon-name-part-type="genus">Graffenrieda</tp:taxon-name-part></tp:taxon-name></italic> (<tp:taxon-name><tp:taxon-name-part taxon-name-part-type="family">Melastomataceae</tp:taxon-name-part></tp:taxon-name>) from the northern Amazon basin.</article-title> <source>Brittonia</source> <volume>66</volume>: <fpage>170</fpage>–<lpage>173</lpage>. doi: <ext-link xlink:type="simple" ext-link-type="doi" xlink:href="10.1007/s12228-013-9321-1">10.1007/s12228-013-9321-1</ext-link></mixed-citation></ref><ref id="B26"><mixed-citation xmlns:xlink="http://www.w3.org/1999/xlink" xlink:type="simple">
          <person-group><name name-style="western"><surname>Michelangeli</surname><given-names>FA</given-names></name></person-group> (<year>2005</year>) <article-title>A Monograph of <italic><tp:taxon-name><tp:taxon-name-part taxon-name-part-type="genus">Tococa</tp:taxon-name-part></tp:taxon-name></italic> Aublet (<tp:taxon-name><tp:taxon-name-part taxon-name-part-type="family">Melastomataceae</tp:taxon-name-part></tp:taxon-name>).</article-title> <source>Flora Neotropica Monographs</source> <volume>98</volume>: <fpage>1</fpage>–<lpage>114</lpage>. <ext-link xlink:type="simple" ext-link-type="uri" xlink:href="http://www.jstor.org/stable/4393950">http://www.jstor.org/stable/4393950</ext-link></mixed-citation></ref><ref id="B25"><mixed-citation xmlns:xlink="http://www.w3.org/1999/xlink" xlink:type="simple">
          <person-group><name name-style="western"><surname>Michelangeli</surname><given-names>FA</given-names></name></person-group> (<year>2000</year>) <article-title>A cladistic analysis of the genus <italic><tp:taxon-name><tp:taxon-name-part taxon-name-part-type="genus">Tococa</tp:taxon-name-part></tp:taxon-name></italic> (<tp:taxon-name><tp:taxon-name-part taxon-name-part-type="family">Melastomataceae</tp:taxon-name-part></tp:taxon-name>) based on morphological data.</article-title> <source>Systematic Botany</source> <volume>25</volume>: <fpage>211</fpage>–<lpage>234</lpage>. doi: <ext-link xlink:type="simple" ext-link-type="doi" xlink:href="10.2307/2666640">10.2307/2666640</ext-link></mixed-citation></ref><ref id="B10"><mixed-citation xmlns:xlink="http://www.w3.org/1999/xlink" xlink:type="simple">
          <person-group><name name-style="western"><surname>Groenendijk</surname><given-names>JP</given-names></name><name name-style="western"><surname>Bouman</surname><given-names>F</given-names></name><name name-style="western"><surname>Cleef</surname><given-names>AM</given-names></name></person-group> (<year>1996</year>) <article-title>An exploratory study on seed morphology of <italic><tp:taxon-name><tp:taxon-name-part taxon-name-part-type="genus">Miconia</tp:taxon-name-part></tp:taxon-name></italic> Ruiz and Pavon (<tp:taxon-name><tp:taxon-name-part taxon-name-part-type="family">Melastomataceae</tp:taxon-name-part></tp:taxon-name>), with taxonomic and ecological implications.</article-title> <source>Acta Botanica Neerlandica</source> <volume>45</volume>: <fpage>323</fpage>–<lpage>344</lpage>. doi: <ext-link xlink:type="simple" ext-link-type="doi" xlink:href="10.1111/j.1438-8677.1996.tb00520.x">10.1111/j.1438-8677.1996.tb00520.x</ext-link></mixed-citation></ref><ref id="B33"><mixed-citation xmlns:xlink="http://www.w3.org/1999/xlink" xlink:type="simple">
          <person-group><name name-style="western"><surname>Ocampo</surname><given-names>G</given-names></name><name name-style="western"><surname>Almeda</surname><given-names>F</given-names></name></person-group> (<year>2013</year>) <article-title>Seed diversity in the <tp:taxon-name><tp:taxon-name-part taxon-name-part-type="tribe">Miconieae</tp:taxon-name-part></tp:taxon-name> (<tp:taxon-name><tp:taxon-name-part taxon-name-part-type="family">Melastomataceae</tp:taxon-name-part></tp:taxon-name>): morphological characterization and phenetic relationships.</article-title> <source>Phytotaxa</source> <volume>80</volume>: <fpage>1</fpage>–<lpage>129</lpage>. doi: <ext-link xlink:type="simple" ext-link-type="doi" xlink:href="10.11646/phytotaxa.80.1.1">10.11646/phytotaxa.80.1.1</ext-link></mixed-citation></ref><ref id="B34"><mixed-citation xmlns:xlink="http://www.w3.org/1999/xlink" xlink:type="simple">
          <person-group><name name-style="western"><surname>Ocampo</surname><given-names>G</given-names></name><name name-style="western"><surname>Michelangeli</surname><given-names>FA</given-names></name><name name-style="western"><surname>Almeda</surname><given-names>F</given-names></name></person-group> (<year>2014</year>) Seed Diversity in the Tribe <tp:taxon-name><tp:taxon-name-part taxon-name-part-type="tribe">Miconieae</tp:taxon-name-part></tp:taxon-name> (<tp:taxon-name><tp:taxon-name-part taxon-name-part-type="family">Melastomataceae</tp:taxon-name-part></tp:taxon-name>): Taxonomic, Systematic, and Evolutionary Implications. PLoS ONE 9(6): e100561. doi: <ext-link xlink:type="simple" ext-link-type="doi" xlink:href="10.1371/journal.pone.0100561">10.1371/journal.pone.0100561</ext-link></mixed-citation></ref></ref-list></tp:taxon-treatment>
